# Supplementary material for: Total escape of SARS-CoV-2 from dual monoclonal antibody therapy in an immunocompromised patient
Source: Nat Commun. 2023 Apr 10;14:1999. doi: 10.1038/s41467-023-37591-w (PMC10085998; doi:10.1038/s41467-023-37591-w)
Supplement: Supplementary file 4 — Supplementary Data 1 [file 41467_2023_37591_MOESM4_ESM.xlsx]

## Sheet: Tabelle1
GISAID accession	virus name	collection date	location	gender	age	lineage
EPI_ISL_6461035	hCoV-19/Germany/BW-FR2196/2021	2021-11-04	Freiburg	Male	48	AY.121
EPI_ISL_6461040	hCoV-19/Germany/BW-FR2198/2021	2021-11-02	Freiburg	Female	79	AY.122
EPI_ISL_7137953	hCoV-19/Germany/BW-FR2203/2021	2021-11-02	Freiburg	Female	28	AY.43
EPI_ISL_6461056	hCoV-19/Germany/BW-FR2205/2021	2021-11-04	Freiburg	Male	30	AY.43
EPI_ISL_6461064	hCoV-19/Germany/BW-FR2211/2021	2021-11-03	Freiburg	Female	28	AY.43
EPI_ISL_6461079	hCoV-19/Germany/BW-FR2221/2021	2021-11-02	Freiburg	Male	59	AY.43
EPI_ISL_7127746	hCoV-19/Germany/BW-FR2237/2021	2021-11-03	Freiburg	Female	39	AY.121
EPI_ISL_7127764	hCoV-19/Germany/BW-FR2239/2021	2021-11-06	Freiburg	Female	32	AY.4
EPI_ISL_7151934	hCoV-19/Germany/BW-FR2241/2021	2021-11-08	Freiburg	Male	17	AY.4
EPI_ISL_7151946	hCoV-19/Germany/BW-FR2242/2021	2021-11-08	Freiburg	Male	83	AY.43
EPI_ISL_7151961	hCoV-19/Germany/BW-FR2243/2021	2021-11-08	Freiburg	Female	33	AY.43
EPI_ISL_7151970	hCoV-19/Germany/BW-FR2244/2021	2021-11-08	Freiburg	Female	49	AY.84
EPI_ISL_7151984	hCoV-19/Germany/BW-FR2245/2021	2021-11-09	Freiburg	Female	50	AY.43
EPI_ISL_7151995	hCoV-19/Germany/BW-FR2246/2021	2021-11-10	Freiburg	Male	53	AY.46.6
EPI_ISL_7152006	hCoV-19/Germany/BW-FR2247/2021	2021-11-10	Freiburg	Male	28	AY.43
EPI_ISL_7152018	hCoV-19/Germany/BW-FR2248/2021	2021-11-10	Freiburg	Male	58	AY.43.8
EPI_ISL_7152028	hCoV-19/Germany/BW-FR2249/2021	2021-11-11	Freiburg	Female	38	AY.125
EPI_ISL_7152037	hCoV-19/Germany/BW-FR2250/2021	2021-11-10	Freiburg	Male	17	B.1.617.2
EPI_ISL_7152047	hCoV-19/Germany/BW-FR2251/2021	2021-11-11	Freiburg	Female	34	B.1.617.2
EPI_ISL_7152053	hCoV-19/Germany/BW-FR2252/2021	2021-11-11	Freiburg	unknown	44	AY.121
EPI_ISL_7152066	hCoV-19/Germany/BW-FR2254/2021	2021-11-13	Freiburg	Female	47	AY.91
EPI_ISL_7152071	hCoV-19/Germany/BW-FR2255/2021	2021-11-14	Freiburg	Female	32	AY.43
EPI_ISL_7152074	hCoV-19/Germany/BW-FR2256/2021	2021-11-14	Freiburg	Female	47	AY.121
EPI_ISL_7152080	hCoV-19/Germany/BW-FR2257/2021	2021-11-15	Freiburg	Male	38	AY.33
EPI_ISL_7152086	hCoV-19/Germany/BW-FR2258/2021	2021-11-15	Freiburg	Female	33	AY.43
EPI_ISL_7152094	hCoV-19/Germany/BW-FR2259/2021	2021-11-15	Freiburg	Female	45	AY.126
EPI_ISL_7152102	hCoV-19/Germany/BW-FR2260/2021	2021-11-15	Freiburg	Female	20	AY.4.5
EPI_ISL_7152108	hCoV-19/Germany/BW-FR2261/2021	2021-11-15	Freiburg	Female	25	AY.43
EPI_ISL_7152110	hCoV-19/Germany/BW-FR2262/2021	2021-11-15	Freiburg	Female	21	B.1.617.2
EPI_ISL_7152116	hCoV-19/Germany/BW-FR2263/2021	2021-11-15	Freiburg	Female	4	B.1.617.2
EPI_ISL_7152122	hCoV-19/Germany/BW-FR2264/2021	2021-11-04	Freiburg	Male	54	B.1.617.2
EPI_ISL_7152129	hCoV-19/Germany/BW-FR2265/2021	2021-11-05	Freiburg	Female	72	AY.122
EPI_ISL_7152137	hCoV-19/Germany/BW-FR2266/2021	2021-11-06	Freiburg	Male	53	AY.122
EPI_ISL_7152145	hCoV-19/Germany/BW-FR2267/2021	2021-11-07	Freiburg	Male	17	AY.122
EPI_ISL_7152152	hCoV-19/Germany/BW-FR2268/2021	2021-11-07	Freiburg	Female	81	AY.4.9
EPI_ISL_7152159	hCoV-19/Germany/BW-FR2269/2021	2021-11-08	Freiburg	Female	37	AY.43
EPI_ISL_7152166	hCoV-19/Germany/BW-FR2270/2021	2021-11-09	Freiburg	Female	76	AY.4.5
EPI_ISL_7152176	hCoV-19/Germany/BW-FR2271/2021	2021-11-11	Freiburg	Male	81	AY.122
EPI_ISL_7152181	hCoV-19/Germany/BW-FR2272/2021	2021-11-11	Freiburg	Male	67	AY.7.1
EPI_ISL_7152187	hCoV-19/Germany/BW-FR2274/2021	2021-11-12	Freiburg	Male	31	AY.122
EPI_ISL_7152195	hCoV-19/Germany/BW-FR2275/2021	2021-11-12	Freiburg	Female	81	AY.4.5
EPI_ISL_7152199	hCoV-19/Germany/BW-FR2276/2021	2021-11-13	Freiburg	Male	83	AY.43
EPI_ISL_7152202	hCoV-19/Germany/BW-FR2277/2021	2021-11-14	Freiburg	Male	78	AY.124
EPI_ISL_7152211	hCoV-19/Germany/BW-FR2278/2021	2021-11-14	Freiburg	Male	81	B.1.617.2
EPI_ISL_7152221	hCoV-19/Germany/BW-FR2279/2021	2021-11-14	Freiburg	Female	85	AY.9
EPI_ISL_7152225	hCoV-19/Germany/BW-FR2280/2021	2021-11-15	Freiburg	Male	60	AY.4.5
EPI_ISL_7152229	hCoV-19/Germany/BW-FR2281/2021	2021-11-03	Freiburg	Female	28	AY.46.6
EPI_ISL_7152236	hCoV-19/Germany/BW-FR2282/2021	2021-11-09	Freiburg	Male	30	AY.122
EPI_ISL_7152244	hCoV-19/Germany/BW-FR2283/2021	2021-11-11	Freiburg	Male	83	AY.122
EPI_ISL_7152255	hCoV-19/Germany/BW-FR2286/2021	2021-11-15	Freiburg	Female	74	AY.44
EPI_ISL_7152273	hCoV-19/Germany/BW-FR2290/2021	2021-11-16	Freiburg	Female	76	AY.122
EPI_ISL_7152287	hCoV-19/Germany/BW-FR2292/2021	2021-11-17	Freiburg	Female	81	AY.9
EPI_ISL_7152313	hCoV-19/Germany/BW-FR2293/2021	2021-11-17	Freiburg	Female	36	AY.43
EPI_ISL_7152327	hCoV-19/Germany/BW-FR2294/2021	2021-11-17	Freiburg	unknown	34	AY.4.9
EPI_ISL_7152338	hCoV-19/Germany/BW-FR2295/2021	2021-11-18	Freiburg	Female	37	AY.4.5
EPI_ISL_7152352	hCoV-19/Germany/BW-FR2296/2021	2021-11-18	Freiburg	Male	30	AY.98.1
EPI_ISL_7152367	hCoV-19/Germany/BW-FR2297/2021	2021-11-18	Freiburg	unknown	22	AY.4.5
EPI_ISL_7152541	hCoV-19/Germany/BW-FR2312/2021	2021-11-19	Freiburg	Male	17	AY.46.6
EPI_ISL_7152551	hCoV-19/Germany/BW-FR2313/2021	2021-11-19	Freiburg	Male	47	AY.122
EPI_ISL_7152565	hCoV-19/Germany/BW-FR2314/2021	2021-11-19	Freiburg	Female	44	AY.46.6
EPI_ISL_7152580	hCoV-19/Germany/BW-FR2315/2021	2021-11-19	Freiburg	Female	54	AY.43.4
EPI_ISL_7152596	hCoV-19/Germany/BW-FR2317/2021	2021-11-19	Freiburg	Male	65	AY.125
EPI_ISL_7152615	hCoV-19/Germany/BW-FR2318/2021	2021-11-20	Freiburg	Female	90	AY.122
EPI_ISL_7152647	hCoV-19/Germany/BW-FR2320/2021	2021-11-20	Freiburg	Male	64	AY.43
EPI_ISL_7152663	hCoV-19/Germany/BW-FR2321/2021	2021-11-20	Freiburg	Female	79	AY.43
EPI_ISL_7152671	hCoV-19/Germany/BW-FR2322/2021	2021-11-21	Freiburg	Male	47	AY.4.5
EPI_ISL_7152679	hCoV-19/Germany/BW-FR2323/2021	2021-11-22	Freiburg	Male	30	AY.43
EPI_ISL_7152690	hCoV-19/Germany/BW-FR2324/2021	2021-11-22	Freiburg	Female	24	AY.122
EPI_ISL_7152696	hCoV-19/Germany/BW-FR2325/2021	2021-11-22	Freiburg	Female	36	AY.122
EPI_ISL_7152702	hCoV-19/Germany/BW-FR2326/2021	2021-11-16	Freiburg	Male	65	B.1.617.2
EPI_ISL_7152708	hCoV-19/Germany/BW-FR2327/2021	2021-11-17	Freiburg	Male	74	AY.43
EPI_ISL_7314068	hCoV-19/Germany/BW-FR2328/2021	2021-11-18	Freiburg	Female	20	AY.4.5
EPI_ISL_7314070	hCoV-19/Germany/BW-FR2330/2021	2021-11-15	Freiburg	Female	22	AY.42
EPI_ISL_7314072	hCoV-19/Germany/BW-FR2332/2021	2021-11-16	Freiburg	unknown	25	AY.124
EPI_ISL_7314073	hCoV-19/Germany/BW-FR2333/2021	2021-11-18	Freiburg	Female	27	AY.121
EPI_ISL_7314086	hCoV-19/Germany/BW-FR2342/2021	2021-11-22	Freiburg	Male	41	AY.46.6
EPI_ISL_7314088	hCoV-19/Germany/BW-FR2344/2021	2021-11-22	Freiburg	Male	57	AY.43
EPI_ISL_7314089	hCoV-19/Germany/BW-FR2345/2021	2021-11-22	Freiburg	unknown	64	AY.43
EPI_ISL_7314090	hCoV-19/Germany/BW-FR2346/2021	2021-11-23	Freiburg	Male	57	AY.122
EPI_ISL_7314091	hCoV-19/Germany/BW-FR2347/2021	2021-11-23	Freiburg	Female	40	AY.122
EPI_ISL_7314092	hCoV-19/Germany/BW-FR2348/2021	2021-11-23	Freiburg	Female	30	AY.112
EPI_ISL_7314093	hCoV-19/Germany/BW-FR2349/2021	2021-11-24	Freiburg	Female	29	AY.129
EPI_ISL_7314094	hCoV-19/Germany/BW-FR2350/2021	2021-11-24	Freiburg	Male	14	AY.122
EPI_ISL_7314095	hCoV-19/Germany/BW-FR2351/2021	2021-11-25	Freiburg	Male	80	AY.51
EPI_ISL_7314096	hCoV-19/Germany/BW-FR2352/2021	2021-11-25	Freiburg	Female	1	AY.129
EPI_ISL_7314097	hCoV-19/Germany/BW-FR2353/2021	2021-11-25	Freiburg	Female	26	AY.43
EPI_ISL_7314098	hCoV-19/Germany/BW-FR2354/2021	2021-11-13	Freiburg	Female	81	AY.51
EPI_ISL_7314099	hCoV-19/Germany/BW-FR2355/2021	2021-11-18	Freiburg	Female	63	AY.122
EPI_ISL_7314100	hCoV-19/Germany/BW-FR2356/2021	2021-11-19	Freiburg	Female	47	AY.129
EPI_ISL_7314101	hCoV-19/Germany/BW-FR2357/2021	2021-11-19	Freiburg	Male	84	AY.122
EPI_ISL_7314102	hCoV-19/Germany/BW-FR2358/2021	2021-11-19	Freiburg	Male	58	AY.4
EPI_ISL_7314103	hCoV-19/Germany/BW-FR2359/2021	2021-11-20	Freiburg	Male	81	AY.46.6
EPI_ISL_7314106	hCoV-19/Germany/BW-FR2360/2021	2021-11-20	Freiburg	Male	78	AY.43
EPI_ISL_7314107	hCoV-19/Germany/BW-FR2361/2021	2021-11-20	Freiburg	Male	75	AY.43
EPI_ISL_7314108	hCoV-19/Germany/BW-FR2362/2021	2021-11-22	Freiburg	Male	78	AY.43
EPI_ISL_7314109	hCoV-19/Germany/BW-FR2363/2021	2021-11-22	Freiburg	Female	72	AY.43.4
EPI_ISL_7314110	hCoV-19/Germany/BW-FR2364/2021	2021-11-23	Freiburg	Male	78	AY.43
EPI_ISL_7314111	hCoV-19/Germany/BW-FR2365/2021	2021-11-23	Freiburg	Female	45	AY.98
EPI_ISL_7314112	hCoV-19/Germany/BW-FR2366/2021	2021-11-23	Freiburg	Male	50	AY.4
EPI_ISL_7314113	hCoV-19/Germany/BW-FR2367/2021	2021-11-23	Freiburg	Female	0	AY.43
EPI_ISL_7314114	hCoV-19/Germany/BW-FR2368/2021	2021-11-23	Freiburg	Female	92	B.1.617.2
EPI_ISL_7314115	hCoV-19/Germany/BW-FR2369/2021	2021-11-23	Freiburg	Female	93	AY.36
EPI_ISL_7314116	hCoV-19/Germany/BW-FR2370/2021	2021-11-23	Freiburg	Male	54	AY.43
EPI_ISL_7314117	hCoV-19/Germany/BW-FR2371/2021	2021-11-23	Freiburg	Female	83	AY.43
EPI_ISL_7314118	hCoV-19/Germany/BW-FR2372/2021	2021-11-24	Freiburg	Female	7	AY.122
EPI_ISL_7314119	hCoV-19/Germany/BW-FR2373/2021	2021-11-24	Freiburg	Male	41	AY.122
EPI_ISL_7493749	hCoV-19/Germany/BW-FR2401/2021	2021-11-26	Freiburg	Female	39	AY.43
EPI_ISL_7493750	hCoV-19/Germany/BW-FR2402/2021	2021-11-26	Freiburg	Female	25	AY.46.6
EPI_ISL_7493751	hCoV-19/Germany/BW-FR2403/2021	2021-11-26	Freiburg	unknown	1	AY.122
EPI_ISL_7493752	hCoV-19/Germany/BW-FR2405/2021	2021-11-27	Freiburg	Female	34	AY.126
EPI_ISL_7493753	hCoV-19/Germany/BW-FR2406/2021	2021-11-27	Freiburg	unknown	78	AY.43
EPI_ISL_7493754	hCoV-19/Germany/BW-FR2407/2021	2021-11-28	Freiburg	Male	87	AY.122
EPI_ISL_7493755	hCoV-19/Germany/BW-FR2408/2021	2021-11-28	Freiburg	Male	80	AY.43
EPI_ISL_7493756	hCoV-19/Germany/BW-FR2409/2021	2021-11-29	Freiburg	Male	64	AY.7.1
EPI_ISL_7493757	hCoV-19/Germany/BW-FR2410/2021	2021-11-29	Freiburg	Female	51	AY.122
EPI_ISL_7493759	hCoV-19/Germany/BW-FR2411/2021	2021-11-29	Freiburg	Female	43	AY.34.1
EPI_ISL_7493760	hCoV-19/Germany/BW-FR2412/2021	2021-11-29	Freiburg	Male	69	AY.46.6
EPI_ISL_7493761	hCoV-19/Germany/BW-FR2413/2021	2021-11-29	Freiburg	Female	69	AY.43
EPI_ISL_7493762	hCoV-19/Germany/BW-FR2415/2021	2021-11-29	Freiburg	Male	57	AY.43
EPI_ISL_7493763	hCoV-19/Germany/BW-FR2416/2021	2021-11-30	Freiburg	Male	61	AY.122
EPI_ISL_7493764	hCoV-19/Germany/BW-FR2417/2021	2021-11-30	Freiburg	Female	55	AY.43
EPI_ISL_7493765	hCoV-19/Germany/BW-FR2418/2021	2021-11-30	Freiburg	Male	43	AY.122
EPI_ISL_7493766	hCoV-19/Germany/BW-FR2419/2021	2021-11-30	Freiburg	Female	55	AY.46.6
EPI_ISL_7996716	hCoV-19/Germany/BW-FR2432/2021	2021-12-01	Freiburg	Male	68	BA.1.17
EPI_ISL_7996717	hCoV-19/Germany/BW-FR2433/2021	2021-12-01	Freiburg	Female	31	AY.43
EPI_ISL_7996718	hCoV-19/Germany/BW-FR2434/2021	2021-12-01	Freiburg	Female	57	AY.9
EPI_ISL_7996721	hCoV-19/Germany/BW-FR2437/2021	2021-12-01	Freiburg	Male	28	AY.4
EPI_ISL_7996722	hCoV-19/Germany/BW-FR2438/2021	2021-12-01	Freiburg	Female	57	AY.4.5
EPI_ISL_7996723	hCoV-19/Germany/BW-FR2439/2021	2021-12-01	Freiburg	unknown	26	AY.43
EPI_ISL_7996726	hCoV-19/Germany/BW-FR2442/2021	2021-12-02	Freiburg	Male	51	B.1.617.2
EPI_ISL_7996727	hCoV-19/Germany/BW-FR2443/2021	2021-12-02	Freiburg	Female	57	AY.122
EPI_ISL_7996728	hCoV-19/Germany/BW-FR2444/2021	2021-12-02	Freiburg	Male	25	BA.1.17
EPI_ISL_7996729	hCoV-19/Germany/BW-FR2445/2021	2021-12-02	Freiburg	Male	36	AY.122
EPI_ISL_7996730	hCoV-19/Germany/BW-FR2446/2021	2021-12-03	Freiburg	Female	38	AY.43
EPI_ISL_7996731	hCoV-19/Germany/BW-FR2447/2021	2021-12-03	Freiburg	Female	45	BA.1.1
EPI_ISL_7996732	hCoV-19/Germany/BW-FR2448/2021	2021-12-03	Freiburg	Male	63	AY.43
EPI_ISL_7996733	hCoV-19/Germany/BW-FR2449/2021	2021-12-04	Freiburg	Female	27	B.1.617.2
EPI_ISL_7996734	hCoV-19/Germany/BW-FR2450/2021	2021-12-04	Freiburg	Male	45	BA.1
EPI_ISL_7996735	hCoV-19/Germany/BW-FR2451/2021	2021-12-05	Freiburg	Female	70	AY.129
EPI_ISL_7996737	hCoV-19/Germany/BW-FR2453/2021	2021-12-06	Freiburg	Male	63	BA.1.17.2
EPI_ISL_7996738	hCoV-19/Germany/BW-FR2454/2021	2021-11-26	Freiburg	Male	56	BA.1.15.1
EPI_ISL_7996739	hCoV-19/Germany/BW-FR2455/2021	2021-11-27	Freiburg	Male	77	BA.1.1
EPI_ISL_7996740	hCoV-19/Germany/BW-FR2456/2021	2021-11-28	Freiburg	Female	52	AY.43.4
EPI_ISL_7996741	hCoV-19/Germany/BW-FR2457/2021	2021-11-28	Freiburg	Female	67	AY.43
EPI_ISL_7996742	hCoV-19/Germany/BW-FR2458/2021	2021-11-28	Freiburg	Male	54	AY.122
EPI_ISL_7996743	hCoV-19/Germany/BW-FR2459/2021	2021-11-28	Freiburg	Female	71	AY.46
EPI_ISL_7996744	hCoV-19/Germany/BW-FR2460/2021	2021-11-28	Freiburg	Female	61	AY.121
EPI_ISL_7996745	hCoV-19/Germany/BW-FR2461/2021	2021-11-28	Freiburg	Male	75	BA.1.18
EPI_ISL_7996746	hCoV-19/Germany/BW-FR2462/2021	2021-11-28	Freiburg	Female	71	BA.1.1
EPI_ISL_7996747	hCoV-19/Germany/BW-FR2463/2021	2021-11-29	Freiburg	Male	80	BA.1.17
EPI_ISL_7996748	hCoV-19/Germany/BW-FR2464/2021	2021-11-29	Freiburg	Male	17	BA.1.18
EPI_ISL_7996749	hCoV-19/Germany/BW-FR2465/2021	2021-11-29	Freiburg	unknown	15	AY.43.4
EPI_ISL_7996750	hCoV-19/Germany/BW-FR2466/2021	2021-11-26	Freiburg	Male	0	BA.1.1
EPI_ISL_7996751	hCoV-19/Germany/BW-FR2467/2021	2021-11-26	Freiburg	unknown	0	BA.1
EPI_ISL_7996766	hCoV-19/Germany/BW-FR2482/2021	2021-12-07	Freiburg	Female	61	BA.1.1
EPI_ISL_7996781	hCoV-19/Germany/BW-FR2498/2021	2021-12-01	Freiburg	Female	58	BA.1.1
EPI_ISL_7996782	hCoV-19/Germany/BW-FR2499/2021	2021-12-01	Freiburg	Female	33	BA.1.1
EPI_ISL_7996783	hCoV-19/Germany/BW-FR2500/2021	2021-12-01	Freiburg	Male	41	BA.1.15.1
EPI_ISL_7996784	hCoV-19/Germany/BW-FR2501/2021	2021-12-02	Freiburg	Male	81	AY.127
EPI_ISL_7996785	hCoV-19/Germany/BW-FR2502/2021	2021-12-02	Freiburg	Male	51	AY.43
EPI_ISL_7996786	hCoV-19/Germany/BW-FR2503/2021	2021-12-02	Freiburg	unknown	62	AY.43
EPI_ISL_7996787	hCoV-19/Germany/BW-FR2504/2021	2021-12-02	Freiburg	Male	57	BA.1.1
EPI_ISL_7996788	hCoV-19/Germany/BW-FR2505/2021	2021-12-03	Freiburg	unknown	48	BA.1.17.2
EPI_ISL_7996789	hCoV-19/Germany/BW-FR2506/2021	2021-12-03	Freiburg	Male	80	AY.43
EPI_ISL_7996790	hCoV-19/Germany/BW-FR2507/2021	2021-12-03	Freiburg	Male	40	BA.1.18
EPI_ISL_7996791	hCoV-19/Germany/BW-FR2508/2021	2021-12-03	Freiburg	Female	61	BA.1.1
EPI_ISL_7996792	hCoV-19/Germany/BW-FR2509/2021	2021-12-04	Freiburg	Male	73	AY.4.2
EPI_ISL_7996793	hCoV-19/Germany/BW-FR2510/2021	2021-12-04	Freiburg	Male	39	BA.1.1
EPI_ISL_7996794	hCoV-19/Germany/BW-FR2511/2021	2021-12-05	Freiburg	Male	68	BA.1.13
EPI_ISL_7996795	hCoV-19/Germany/BW-FR2512/2021	2021-12-05	Freiburg	Female	75	BA.1
EPI_ISL_7996796	hCoV-19/Germany/BW-FR2513/2021	2021-12-06	Freiburg	Male	64	BA.1.1.1
EPI_ISL_7996797	hCoV-19/Germany/BW-FR2514/2021	2021-12-06	Freiburg	unknown	27	BA.1
EPI_ISL_7996799	hCoV-19/Germany/BW-FR2516/2021	2021-12-01	Freiburg	Male	45	BA.1.1
EPI_ISL_7996800	hCoV-19/Germany/BW-FR2518/2021	2021-12-06	Freiburg	Female	87	BA.1
EPI_ISL_7996802	hCoV-19/Germany/BW-FR2522/2021	2021-12-07	Freiburg	Female	44	BA.1.1
EPI_ISL_7996805	hCoV-19/Germany/BW-FR2525/2021	2021-12-07	Freiburg	Female	28	BA.1.1.1
EPI_ISL_7996809	hCoV-19/Germany/BW-FR2530/2021	2021-12-09	Freiburg	Male	48	BA.1.1.1
EPI_ISL_7996810	hCoV-19/Germany/BW-FR2531/2021	2021-12-09	Freiburg	Female	60	BA.1.1
EPI_ISL_7996811	hCoV-19/Germany/BW-FR2532/2021	2021-12-10	Freiburg	Female	52	BA.1.1
EPI_ISL_7996812	hCoV-19/Germany/BW-FR2533/2021	2021-12-11	Freiburg	Male	53	BA.1.12
EPI_ISL_7996813	hCoV-19/Germany/BW-FR2534/2021	2021-12-11	Freiburg	Male	63	BA.1.1
EPI_ISL_7996815	hCoV-19/Germany/BW-FR2537/2021	2021-12-13	Freiburg	unknown	84	AY.43
EPI_ISL_7996822	hCoV-19/Germany/BW-FR2544/2021	2021-12-02	Freiburg	Female	29	AY.43
EPI_ISL_7996823	hCoV-19/Germany/BW-FR2545/2021	2021-12-02	Freiburg	unknown	0	BA.1.1
EPI_ISL_7996824	hCoV-19/Germany/BW-FR2546/2021	2021-12-02	Freiburg	unknown	35	BA.1.17.2
EPI_ISL_7996825	hCoV-19/Germany/BW-FR2547/2021	2021-12-03	Freiburg	Male	56	BA.1.1
EPI_ISL_7996826	hCoV-19/Germany/BW-FR2548/2021	2021-12-03	Freiburg	Male	56	BA.1.21
EPI_ISL_7996827	hCoV-19/Germany/BW-FR2549/2021	2021-12-07	Freiburg	Male	54	BA.1.17.2
EPI_ISL_7996828	hCoV-19/Germany/BW-FR2550/2021	2021-12-08	Freiburg	Male	66	BA.1.17.2
EPI_ISL_7996829	hCoV-19/Germany/BW-FR2551/2021	2021-12-08	Freiburg	Male	75	BA.1
EPI_ISL_7996830	hCoV-19/Germany/BW-FR2552/2021	2021-12-08	Freiburg	Male	66	BA.1.1
EPI_ISL_7996831	hCoV-19/Germany/BW-FR2553/2021	2021-12-10	Freiburg	Male	80	BA.1.1.11
EPI_ISL_7996832	hCoV-19/Germany/BW-FR2554/2021	2021-12-10	Freiburg	Male	54	BA.1.1
EPI_ISL_7996833	hCoV-19/Germany/BW-FR2555/2021	2021-12-10	Freiburg	Male	41	AY.122
EPI_ISL_7996834	hCoV-19/Germany/BW-FR2556/2021	2021-12-10	Freiburg	Male	28	BA.1.1.1
EPI_ISL_7996835	hCoV-19/Germany/BW-FR2557/2021	2021-12-10	Freiburg	Female	69	BA.1
EPI_ISL_7996836	hCoV-19/Germany/BW-FR2558/2021	2021-12-11	Freiburg	Female	75	BA.2
EPI_ISL_7996837	hCoV-19/Germany/BW-FR2559/2021	2021-12-12	Freiburg	Male	73	AY.36
EPI_ISL_7996838	hCoV-19/Germany/BW-FR2560/2021	2021-12-13	Freiburg	Male	42	BA.1.1
EPI_ISL_7996839	hCoV-19/Germany/BW-FR2561/2021	2021-12-13	Freiburg	Male	89	BA.1.1
EPI_ISL_7996676	hCoV-19/Germany/BW-FR2576/2021	2021-11-22	Freiburg	unknown	32	BA.2
EPI_ISL_7996681	hCoV-19/Germany/BW-FR2581/2021	2021-12-13	Freiburg	Female	63	BA.1.21
EPI_ISL_7996682	hCoV-19/Germany/BW-FR2582/2021	2021-12-13	Freiburg	unknown	78	BA.1.17
EPI_ISL_7996691	hCoV-19/Germany/BW-FR2591/2021	2021-12-14	Freiburg	Female	60	BA.1.1.1
EPI_ISL_7996692	hCoV-19/Germany/BW-FR2592/2021	2021-12-14	Freiburg	Female	74	BA.1.17.2
EPI_ISL_7996693	hCoV-19/Germany/BW-FR2593/2021	2021-12-16	Freiburg	Male	29	AY.43
EPI_ISL_7996694	hCoV-19/Germany/BW-FR2594/2021	2021-12-16	Freiburg	Male	55	BA.1.18
EPI_ISL_7996696	hCoV-19/Germany/BW-FR2596/2021	2021-12-16	Freiburg	Male	84	BA.1.18
EPI_ISL_7996697	hCoV-19/Germany/BW-FR2597/2021	2021-12-17	Freiburg	Male	94	BA.1.1.1
EPI_ISL_7996701	hCoV-19/Germany/BW-FR2601/2021	2021-12-13	Freiburg	Female	68	AY.43
EPI_ISL_7996702	hCoV-19/Germany/BW-FR2602/2021	2021-12-13	Freiburg	Female	68	BA.1.17.2
EPI_ISL_7996703	hCoV-19/Germany/BW-FR2603/2021	2021-12-14	Freiburg	unknown	4	BA.1.1
EPI_ISL_7996704	hCoV-19/Germany/BW-FR2604/2021	2021-12-14	Freiburg	Female	11	BA.1
EPI_ISL_7996705	hCoV-19/Germany/BW-FR2605/2021	2021-12-15	Freiburg	Female	74	BA.1.1.1
EPI_ISL_7996706	hCoV-19/Germany/BW-FR2606/2021	2021-12-16	Freiburg	Female	67	BA.2
EPI_ISL_8717580	hCoV-19/Germany/BW-FR2607/2021	2021-11-25	Freiburg	Male	27	BA.1.1
EPI_ISL_8717532	hCoV-19/Germany/BW-FR2608/2021	2021-11-25	Freiburg	Female	27	BA.1.14
EPI_ISL_8717535	hCoV-19/Germany/BW-FR2611/2021	2021-12-19	Freiburg	Female	38	BA.1.14
EPI_ISL_8717604	hCoV-19/Germany/BW-FR2613/2021	2021-12-20	Freiburg	Female	26	BA.1.15
EPI_ISL_8717539	hCoV-19/Germany/BW-FR2618/2021	2021-12-20	Freiburg	Male	83	BA.1.17.2
EPI_ISL_8717578	hCoV-19/Germany/BW-FR2619/2021	2021-12-22	Freiburg	Female	64	BA.1.18
EPI_ISL_8717540	hCoV-19/Germany/BW-FR2620/2021	2021-12-23	Freiburg	Male	57	BA.1.1
EPI_ISL_8717541	hCoV-19/Germany/BW-FR2621/2021	2021-12-24	Freiburg	unknown	24	BA.1.1
EPI_ISL_8717569	hCoV-19/Germany/BW-FR2622/2021	2021-12-24	Freiburg	unknown	36	BA.1.1
EPI_ISL_8717605	hCoV-19/Germany/BW-FR2623/2021	2021-12-25	Freiburg	Female	24	BA.1.18
EPI_ISL_8717542	hCoV-19/Germany/BW-FR2624/2021	2021-12-25	Freiburg	Female	54	BA.1
EPI_ISL_8717531	hCoV-19/Germany/BW-FR2625/2021	2021-12-27	Freiburg	Male	40	BA.1.17.2
EPI_ISL_8717581	hCoV-19/Germany/BW-FR2626/2021	2021-12-27	Freiburg	Male	39	BA.1
EPI_ISL_8717543	hCoV-19/Germany/BW-FR2627/2021	2021-12-28	Freiburg	Male	63	BA.1.1.15
EPI_ISL_8717568	hCoV-19/Germany/BW-FR2628/2021	2021-12-28	Freiburg	Female	82	AY.98
EPI_ISL_8717579	hCoV-19/Germany/BW-FR2631/2021	2021-12-29	Freiburg	Male	26	BA.1.1
EPI_ISL_8717544	hCoV-19/Germany/BW-FR2632/2021	2021-12-29	Freiburg	Male	52	BA.1.1
EPI_ISL_8717575	hCoV-19/Germany/BW-FR2633/2021	2021-12-15	Freiburg	unknown	34	BA.1.1
EPI_ISL_8717545	hCoV-19/Germany/BW-FR2634/2021	2021-12-17	Freiburg	Female	96	BA.1.1.1
EPI_ISL_8717609	hCoV-19/Germany/BW-FR2635/2021	2021-12-18	Freiburg	Female	26	BA.1.1
EPI_ISL_8717573	hCoV-19/Germany/BW-FR2636/2021	2021-12-19	Freiburg	unknown	39	BA.1.1
EPI_ISL_8717601	hCoV-19/Germany/BW-FR2637/2021	2021-12-20	Freiburg	Male	61	BA.1.1
EPI_ISL_8717546	hCoV-19/Germany/BW-FR2638/2021	2021-12-22	Freiburg	Male	52	BA.1.1
EPI_ISL_8717547	hCoV-19/Germany/BW-FR2639/2021	2021-12-23	Freiburg	Male	64	BA.2.10.1
EPI_ISL_8717548	hCoV-19/Germany/BW-FR2640/2021	2021-12-22	Freiburg	Male	14	BA.1.17.2
EPI_ISL_8717570	hCoV-19/Germany/BW-FR2641/2021	2021-12-20	Freiburg	Female	45	BA.1.1
EPI_ISL_8717549	hCoV-19/Germany/BW-FR2642/2021	2021-12-18	Freiburg	Female	17	BA.1.15
EPI_ISL_8717550	hCoV-19/Germany/BW-FR2643/2021	2021-12-17	Freiburg	unknown	5	BA.1.1
EPI_ISL_8717551	hCoV-19/Germany/BW-FR2644/2021	2021-12-24	Freiburg	Female	27	BA.1.1.1
EPI_ISL_8717613	hCoV-19/Germany/BW-FR2645/2021	2021-12-25	Freiburg	Male	24	BA.1.1
EPI_ISL_8717552	hCoV-19/Germany/BW-FR2646/2021	2021-12-25	Freiburg	Male	58	BA.1.1
EPI_ISL_8717553	hCoV-19/Germany/BW-FR2648/2021	2021-12-27	Freiburg	Male	46	BA.1
EPI_ISL_8717572	hCoV-19/Germany/BW-FR2649/2021	2021-12-27	Freiburg	Male	10	BA.1.1
EPI_ISL_8717554	hCoV-19/Germany/BW-FR2650/2021	2021-12-28	Freiburg	Male	81	BA.1.17.2
EPI_ISL_8717615	hCoV-19/Germany/BW-FR2659/2021	2021-12-30	Freiburg	Female	64	BA.1
EPI_ISL_8717608	hCoV-19/Germany/BW-FR2660/2021	2021-12-30	Freiburg	unknown	34	BA.1.1
EPI_ISL_8717555	hCoV-19/Germany/BW-FR2662/2021	2021-12-31	Freiburg	Female	86	BA.1.1
EPI_ISL_8717612	hCoV-19/Germany/BW-FR2663/2022	2022-01-02	Freiburg	Male	65	BA.2
EPI_ISL_8717606	hCoV-19/Germany/BW-FR2664/2022	2022-01-03	Freiburg	Male	66	BA.1
EPI_ISL_8717614	hCoV-19/Germany/BW-FR2665/2022	2022-01-03	Freiburg	Female	56	BA.1
EPI_ISL_8717611	hCoV-19/Germany/BW-FR2666/2022	2022-01-03	Freiburg	Male	30	BA.1.17
EPI_ISL_8717556	hCoV-19/Germany/BW-FR2667/2022	2022-01-03	Freiburg	Male	20	BA.1.1.1
EPI_ISL_8717590	hCoV-19/Germany/BW-FR2668/2022	2022-01-03	Freiburg	unknown	60	BA.1.17.2
EPI_ISL_8717589	hCoV-19/Germany/BW-FR2669/2022	2022-01-04	Freiburg	Male	88	BA.1.1
EPI_ISL_8717602	hCoV-19/Germany/BW-FR2670/2022	2022-01-04	Freiburg	Female	22	BA.1
EPI_ISL_8717610	hCoV-19/Germany/BW-FR2671/2022	2022-01-04	Freiburg	Male	27	BA.1.17
EPI_ISL_8717599	hCoV-19/Germany/BW-FR2672/2022	2022-01-04	Freiburg	Female	28	BA.1.1
EPI_ISL_8717597	hCoV-19/Germany/BW-FR2674/2022	2022-01-04	Freiburg	Male	27	BA.1.1
EPI_ISL_8717557	hCoV-19/Germany/BW-FR2675/2022	2022-01-04	Freiburg	Female	47	BA.1.1
EPI_ISL_8717558	hCoV-19/Germany/BW-FR2676/2022	2022-01-04	Freiburg	Male	57	BA.1.1
EPI_ISL_8717565	hCoV-19/Germany/BW-FR2677/2022	2022-01-04	Freiburg	Male	31	BA.1.1
EPI_ISL_8717586	hCoV-19/Germany/BW-FR2678/2022	2022-01-04	Freiburg	Male	18	BA.1.1
EPI_ISL_8717607	hCoV-19/Germany/BW-FR2679/2022	2022-01-05	Freiburg	Male	31	BA.1.15
EPI_ISL_8717591	hCoV-19/Germany/BW-FR2680/2022	2022-01-05	Freiburg	Female	35	BA.1.1
EPI_ISL_8717559	hCoV-19/Germany/BW-FR2681/2022	2022-01-07	Freiburg	Female	32	BA.1.1
EPI_ISL_8717592	hCoV-19/Germany/BW-FR2682/2022	2022-01-07	Freiburg	Female	57	BA.1.1
EPI_ISL_8717587	hCoV-19/Germany/BW-FR2683/2022	2022-01-07	Freiburg	Male	46	BA.1.1
EPI_ISL_8717585	hCoV-19/Germany/BW-FR2684/2022	2022-01-07	Freiburg	Female	23	BA.1.14
EPI_ISL_8717593	hCoV-19/Germany/BW-FR2685/2022	2022-01-07	Freiburg	Male	26	BA.1.17.2
EPI_ISL_8717588	hCoV-19/Germany/BW-FR2686/2022	2022-01-07	Freiburg	Male	33	BA.1.1
EPI_ISL_8717600	hCoV-19/Germany/BW-FR2687/2022	2022-01-07	Freiburg	Female	37	BA.1
EPI_ISL_8717584	hCoV-19/Germany/BW-FR2688/2022	2022-01-07	Freiburg	unknown	35	BA.1
EPI_ISL_8717582	hCoV-19/Germany/BW-FR2690/2022	2022-01-08	Freiburg	Female	36	BA.1
EPI_ISL_8717561	hCoV-19/Germany/BW-FR2691/2021	2021-12-29	Freiburg	Male	69	BA.1.1
EPI_ISL_8717562	hCoV-19/Germany/BW-FR2692/2021	2021-12-30	Freiburg	Female	39	BA.1.1
EPI_ISL_8717583	hCoV-19/Germany/BW-FR2693/2021	2021-12-31	Freiburg	Female	35	BA.1.1
EPI_ISL_8717603	hCoV-19/Germany/BW-FR2694/2022	2022-01-02	Freiburg	Male	65	BA.1.1
EPI_ISL_8717594	hCoV-19/Germany/BW-FR2695/2022	2022-01-02	Freiburg	Female	28	BA.1.1
EPI_ISL_8717595	hCoV-19/Germany/BW-FR2696/2022	2022-01-02	Freiburg	Male	33	BA.1.1.1
EPI_ISL_8717566	hCoV-19/Germany/BW-FR2697/2022	2022-01-01	Freiburg	Female	37	BA.1.1
EPI_ISL_8717563	hCoV-19/Germany/BW-FR2698/2022	2022-01-03	Freiburg	Female	19	BA.1.1.1
EPI_ISL_8717567	hCoV-19/Germany/BW-FR2700/2022	2022-01-04	Freiburg	Female	37	BA.1.1
EPI_ISL_8717571	hCoV-19/Germany/BW-FR2701/2022	2022-01-04	Freiburg	Male	26	AY.36.1
EPI_ISL_8717596	hCoV-19/Germany/BW-FR2703/2022	2022-01-05	Freiburg	unknown	71	AY.129
EPI_ISL_8717564	hCoV-19/Germany/BW-FR2704/2022	2022-01-07	Freiburg	Male	52	AY.122
EPI_ISL_8898218	hCoV-19/Germany/BW-FR2705/2021	2021-12-23	Freiburg	Male	54	AY.129
EPI_ISL_8898219	hCoV-19/Germany/BW-FR2706/2021	2021-12-24	Freiburg	Female	56	B.1.617.2
EPI_ISL_8898221	hCoV-19/Germany/BW-FR2708/2021	2021-12-29	Freiburg	Male	73	AY.4
EPI_ISL_8898222	hCoV-19/Germany/BW-FR2709/2021	2021-12-30	Freiburg	Female	22	AY.43
EPI_ISL_8898223	hCoV-19/Germany/BW-FR2710/2021	2021-12-30	Freiburg	Male	49	AY.112
EPI_ISL_8898224	hCoV-19/Germany/BW-FR2711/2022	2022-01-01	Freiburg	unknown	30	AY.122
EPI_ISL_8898225	hCoV-19/Germany/BW-FR2712/2022	2022-01-02	Freiburg	Female	79	AY.122
EPI_ISL_8898226	hCoV-19/Germany/BW-FR2713/2022	2022-01-05	Freiburg	Female	70	B.1.617.2
EPI_ISL_8898227	hCoV-19/Germany/BW-FR2714/2022	2022-01-07	Freiburg	Male	1	AY.122
EPI_ISL_8898228	hCoV-19/Germany/BW-FR2715/2022	2022-01-07	Freiburg	Male	26	AY.43
EPI_ISL_8898230	hCoV-19/Germany/BW-FR2717/2022	2022-01-10	Freiburg	Female	37	B.1.617.2
EPI_ISL_8898231	hCoV-19/Germany/BW-FR2718/2022	2022-01-10	Freiburg	Female	26	B.1.617.2
EPI_ISL_8898232	hCoV-19/Germany/BW-FR2719/2022	2022-01-10	Freiburg	Female	38	AY.7.1
EPI_ISL_8898233	hCoV-19/Germany/BW-FR2720/2022	2022-01-10	Freiburg	Female	19	AY.46.6
EPI_ISL_8898234	hCoV-19/Germany/BW-FR2721/2022	2022-01-10	Freiburg	Female	25	AY.33
EPI_ISL_8898235	hCoV-19/Germany/BW-FR2722/2022	2022-01-10	Freiburg	Female	57	AY.46.6
EPI_ISL_8898236	hCoV-19/Germany/BW-FR2723/2022	2022-01-10	Freiburg	Female	70	AY.4.4
EPI_ISL_8898237	hCoV-19/Germany/BW-FR2724/2022	2022-01-10	Freiburg	Male	60	AY.43
EPI_ISL_8898238	hCoV-19/Germany/BW-FR2725/2022	2022-01-11	Freiburg	Female	22	AY.122
EPI_ISL_8898239	hCoV-19/Germany/BW-FR2726/2022	2022-01-11	Freiburg	Female	54	AY.43
EPI_ISL_8898242	hCoV-19/Germany/BW-FR2729/2022	2022-01-12	Freiburg	Male	24	AY.43
EPI_ISL_8898243	hCoV-19/Germany/BW-FR2730/2022	2022-01-12	Freiburg	Female	21	AY.44
EPI_ISL_8898244	hCoV-19/Germany/BW-FR2731/2022	2022-01-12	Freiburg	Female	20	AY.122
EPI_ISL_8898245	hCoV-19/Germany/BW-FR2732/2022	2022-01-12	Freiburg	Female	40	AY.43
EPI_ISL_8898246	hCoV-19/Germany/BW-FR2733/2022	2022-01-12	Freiburg	Male	30	AY.122
EPI_ISL_8898247	hCoV-19/Germany/BW-FR2734/2022	2022-01-12	Freiburg	Female	19	AY.4.4
EPI_ISL_8898248	hCoV-19/Germany/BW-FR2735/2022	2022-01-12	Freiburg	Male	27	AY.43
EPI_ISL_8898249	hCoV-19/Germany/BW-FR2736/2022	2022-01-12	Freiburg	unknown	25	AY.46.6
EPI_ISL_8898250	hCoV-19/Germany/BW-FR2737/2022	2022-01-12	Freiburg	unknown	68	AY.46.6
EPI_ISL_8898251	hCoV-19/Germany/BW-FR2738/2022	2022-01-12	Freiburg	Female	28	AY.34
EPI_ISL_8898252	hCoV-19/Germany/BW-FR2739/2022	2022-01-12	Freiburg	Female	20	AY.51
EPI_ISL_8898253	hCoV-19/Germany/BW-FR2740/2022	2022-01-13	Freiburg	Male	67	AY.129
EPI_ISL_8898254	hCoV-19/Germany/BW-FR2741/2022	2022-01-13	Freiburg	Male	23	AY.122
EPI_ISL_8898255	hCoV-19/Germany/BW-FR2742/2022	2022-01-13	Freiburg	Male	58	AY.43
EPI_ISL_8898256	hCoV-19/Germany/BW-FR2743/2022	2022-01-13	Freiburg	Female	23	AY.122
EPI_ISL_8898257	hCoV-19/Germany/BW-FR2744/2022	2022-01-05	Freiburg	Male	48	AY.46.6
EPI_ISL_8898258	hCoV-19/Germany/BW-FR2745/2022	2022-01-07	Freiburg	Male	66	AY.43
EPI_ISL_8898259	hCoV-19/Germany/BW-FR2746/2022	2022-01-08	Freiburg	Female	3	AY.121.1
EPI_ISL_8898260	hCoV-19/Germany/BW-FR2747/2022	2022-01-08	Freiburg	Male	10	AY.121
EPI_ISL_8898261	hCoV-19/Germany/BW-FR2748/2022	2022-01-08	Freiburg	Female	18	AY.122
EPI_ISL_8898262	hCoV-19/Germany/BW-FR2749/2022	2022-01-10	Freiburg	unknown	13	AY.122
EPI_ISL_8898263	hCoV-19/Germany/BW-FR2750/2022	2022-01-10	Freiburg	Female	29	AY.9.2
EPI_ISL_8898264	hCoV-19/Germany/BW-FR2751/2022	2022-01-12	Freiburg	Male	8	AY.42
EPI_ISL_9324086	hCoV-19/Germany/BW-FR2752/2022	2022-01-13	Freiburg	Female	26	AY.46.6
EPI_ISL_9324087	hCoV-19/Germany/BW-FR2753/2022	2022-01-13	Freiburg	Female	32	AY.122
EPI_ISL_9324088	hCoV-19/Germany/BW-FR2754/2022	2022-01-13	Freiburg	Male	29	AY.122
EPI_ISL_9324089	hCoV-19/Germany/BW-FR2756/2022	2022-01-14	Freiburg	Female	70	AY.122
EPI_ISL_9324090	hCoV-19/Germany/BW-FR2757/2022	2022-01-14	Freiburg	unknown	26	AY.46.6
EPI_ISL_9324091	hCoV-19/Germany/BW-FR2758/2022	2022-01-14	Freiburg	unknown	28	AY.43
EPI_ISL_9324092	hCoV-19/Germany/BW-FR2759/2022	2022-01-17	Freiburg	Female	58	AY.43
EPI_ISL_9324093	hCoV-19/Germany/BW-FR2760/2022	2022-01-17	Freiburg	Male	36	AY.129
EPI_ISL_9324094	hCoV-19/Germany/BW-FR2761/2022	2022-01-17	Freiburg	Female	26	B.1.617.2
EPI_ISL_9324095	hCoV-19/Germany/BW-FR2762/2022	2022-01-17	Freiburg	Male	37	B.1.617.2
EPI_ISL_9324096	hCoV-19/Germany/BW-FR2763/2022	2022-01-17	Freiburg	Male	51	AY.43.4
EPI_ISL_9324097	hCoV-19/Germany/BW-FR2764/2022	2022-01-17	Freiburg	Female	44	AY.42
EPI_ISL_9324098	hCoV-19/Germany/BW-FR2765/2022	2022-01-17	Freiburg	Male	44	AY.51
EPI_ISL_9324099	hCoV-19/Germany/BW-FR2766/2022	2022-01-17	Freiburg	Female	42	B.1.617.2
EPI_ISL_9324101	hCoV-19/Germany/BW-FR2782/2022	2022-01-13	Freiburg	Male	46	AY.43
EPI_ISL_9324102	hCoV-19/Germany/BW-FR2783/2022	2022-01-17	Freiburg	Male	74	AY.46.6
EPI_ISL_9324103	hCoV-19/Germany/BW-FR2784/2022	2022-01-17	Freiburg	Female	41	AY.4
EPI_ISL_9324104	hCoV-19/Germany/BW-FR2785/2022	2022-01-17	Freiburg	Female	27	AY.46.6
EPI_ISL_9324105	hCoV-19/Germany/BW-FR2786/2022	2022-01-17	Freiburg	Male	23	AY.122
EPI_ISL_9324106	hCoV-19/Germany/BW-FR2787/2022	2022-01-17	Freiburg	Female	47	AY.43
EPI_ISL_9324107	hCoV-19/Germany/BW-FR2788/2022	2022-01-17	Freiburg	Male	53	AY.43
EPI_ISL_9324108	hCoV-19/Germany/BW-FR2789/2022	2022-01-17	Freiburg	Female	39	AY.122
EPI_ISL_9324109	hCoV-19/Germany/BW-FR2790/2022	2022-01-17	Freiburg	Male	30	AY.122
EPI_ISL_9324110	hCoV-19/Germany/BW-FR2791/2022	2022-01-17	Freiburg	Female	23	AY.46.6
EPI_ISL_9324111	hCoV-19/Germany/BW-FR2792/2022	2022-01-17	Freiburg	Female	28	AY.42
EPI_ISL_9324112	hCoV-19/Germany/BW-FR2793/2022	2022-01-17	Freiburg	Female	29	AY.46.2
EPI_ISL_9324113	hCoV-19/Germany/BW-FR2794/2022	2022-01-17	Freiburg	Female	39	AY.126
EPI_ISL_9324114	hCoV-19/Germany/BW-FR2795/2022	2022-01-17	Freiburg	Male	1	B.1.617.2
EPI_ISL_9324116	hCoV-19/Germany/BW-FR2797/2022	2022-01-19	Freiburg	Male	18	AY.43
EPI_ISL_9324117	hCoV-19/Germany/BW-FR2798/2022	2022-01-13	Freiburg	Male	28	B.1.617.2
EPI_ISL_9324118	hCoV-19/Germany/BW-FR2799/2022	2022-01-13	Freiburg	Female	28	AY.122
EPI_ISL_9324119	hCoV-19/Germany/BW-FR2800/2022	2022-01-14	Freiburg	Female	33	AY.43
EPI_ISL_9324120	hCoV-19/Germany/BW-FR2801/2022	2022-01-14	Freiburg	Female	73	AY.4.2
EPI_ISL_9324121	hCoV-19/Germany/BW-FR2802/2022	2022-01-15	Freiburg	Female	44	AY.4
EPI_ISL_9324122	hCoV-19/Germany/BW-FR2803/2022	2022-01-15	Freiburg	Male	41	AY.43
EPI_ISL_9324123	hCoV-19/Germany/BW-FR2804/2022	2022-01-16	Freiburg	unknown	0	AY.122
EPI_ISL_9324124	hCoV-19/Germany/BW-FR2805/2022	2022-01-16	Freiburg	Male	30	B.1.617.2
EPI_ISL_9324125	hCoV-19/Germany/BW-FR2806/2022	2022-01-17	Freiburg	Male	48	AY.43
EPI_ISL_9324126	hCoV-19/Germany/BW-FR2807/2022	2022-01-17	Freiburg	Female	26	AY.4
EPI_ISL_9324127	hCoV-19/Germany/BW-FR2808/2022	2022-01-17	Freiburg	Female	23	AY.126
EPI_ISL_9324128	hCoV-19/Germany/BW-FR2809/2022	2022-01-17	Freiburg	Male	19	AY.43
EPI_ISL_9324129	hCoV-19/Germany/BW-FR2810/2022	2022-01-18	Freiburg	Female	37	AY.4
EPI_ISL_9324130	hCoV-19/Germany/BW-FR2811/2022	2022-01-17	Freiburg	Male	14	B.1.617.2
EPI_ISL_9324131	hCoV-19/Germany/BW-FR2812/2022	2022-01-18	Freiburg	unknown	24	B.1.617.2
EPI_ISL_9324132	hCoV-19/Germany/BW-FR2813/2022	2022-01-18	Freiburg	Male	27	AY.7.1
EPI_ISL_9324133	hCoV-19/Germany/BW-FR2814/2022	2022-01-18	Freiburg	Male	70	BA.1.15
EPI_ISL_9324134	hCoV-19/Germany/BW-FR2815/2022	2022-01-19	Freiburg	Male	6	AY.43
EPI_ISL_9324135	hCoV-19/Germany/BW-FR2816/2022	2022-01-19	Freiburg	Male	8	AY.7.1
EPI_ISL_9324136	hCoV-19/Germany/BW-FR2817/2022	2022-01-19	Freiburg	Female	1	AY.23
EPI_ISL_9324137	hCoV-19/Germany/BW-FR2818/2022	2022-01-20	Freiburg	Male	0	AY.4.3
EPI_ISL_9324138	hCoV-19/Germany/BW-FR2819/2022	2022-01-17	Freiburg	Female	70	AY.122
EPI_ISL_9324139	hCoV-19/Germany/BW-FR2820/2022	2022-01-18	Freiburg	Male	39	BA.1.17
EPI_ISL_9324140	hCoV-19/Germany/BW-FR2821/2022	2022-01-18	Freiburg	Male	85	AY.43
EPI_ISL_9324141	hCoV-19/Germany/BW-FR2822/2022	2022-01-19	Freiburg	Female	40	AY.43.4
EPI_ISL_9324142	hCoV-19/Germany/BW-FR2823/2022	2022-01-20	Freiburg	Male	73	AY.43
EPI_ISL_9324143	hCoV-19/Germany/BW-FR2824/2022	2022-01-21	Freiburg	Female	27	AY.46.6
EPI_ISL_9324144	hCoV-19/Germany/BW-FR2825/2022	2022-01-21	Freiburg	unknown	25	AY.125
EPI_ISL_9324145	hCoV-19/Germany/BW-FR2826/2022	2022-01-21	Freiburg	Male	28	AY.43
EPI_ISL_9324146	hCoV-19/Germany/BW-FR2827/2022	2022-01-21	Freiburg	unknown	39	AY.126
EPI_ISL_9324147	hCoV-19/Germany/BW-FR2828/2022	2022-01-23	Freiburg	Male	77	AY.43.4
EPI_ISL_9324148	hCoV-19/Germany/BW-FR2829/2022	2022-01-23	Freiburg	Male	49	B.1.617.2
EPI_ISL_9324150	hCoV-19/Germany/BW-FR2831/2022	2022-01-24	Freiburg	Male	28	BA.1
EPI_ISL_9324151	hCoV-19/Germany/BW-FR2832/2022	2022-01-24	Freiburg	Female	60	AY.42
EPI_ISL_9324152	hCoV-19/Germany/BW-FR2833/2022	2022-01-24	Freiburg	Female	22	AY.43
EPI_ISL_9324153	hCoV-19/Germany/BW-FR2834/2022	2022-01-24	Freiburg	Male	33	AY.43
EPI_ISL_9324154	hCoV-19/Germany/BW-FR2835/2022	2022-01-24	Freiburg	Male	42	AY.129
EPI_ISL_9324155	hCoV-19/Germany/BW-FR2836/2022	2022-01-24	Freiburg	Male	27	AY.4
EPI_ISL_9324156	hCoV-19/Germany/BW-FR2837/2022	2022-01-24	Freiburg	Female	25	AY.43.4
EPI_ISL_9324157	hCoV-19/Germany/BW-FR2838/2022	2022-01-24	Freiburg	Male	40	BA.1.15.1
EPI_ISL_9324158	hCoV-19/Germany/BW-FR2839/2022	2022-01-24	Freiburg	Male	29	BA.1.18
EPI_ISL_9324159	hCoV-19/Germany/BW-FR2840/2022	2022-01-24	Freiburg	Female	42	BA.1.1
EPI_ISL_9324160	hCoV-19/Germany/BW-FR2841/2022	2022-01-24	Freiburg	Female	49	BA.1.1
EPI_ISL_9324161	hCoV-19/Germany/BW-FR2842/2022	2022-01-24	Freiburg	Male	43	AY.43
EPI_ISL_9324162	hCoV-19/Germany/BW-FR2843/2022	2022-01-24	Freiburg	Male	48	AY.4.2
EPI_ISL_9324163	hCoV-19/Germany/BW-FR2844/2022	2022-01-24	Freiburg	Male	60	AY.43
EPI_ISL_9324164	hCoV-19/Germany/BW-FR2845/2022	2022-01-24	Freiburg	Female	32	AY.43
EPI_ISL_9324165	hCoV-19/Germany/BW-FR2846/2022	2022-01-24	Freiburg	Male	44	BA.1.1
EPI_ISL_9324166	hCoV-19/Germany/BW-FR2847/2022	2022-01-24	Freiburg	Female	22	BA.1.17.2
EPI_ISL_9324167	hCoV-19/Germany/BW-FR2848/2022	2022-01-24	Freiburg	Female	31	AY.43
EPI_ISL_9324168	hCoV-19/Germany/BW-FR2849/2022	2022-01-24	Freiburg	Female	64	BA.1.1.15
EPI_ISL_9324169	hCoV-19/Germany/BW-FR2850/2022	2022-01-24	Freiburg	Female	27	AY.23
EPI_ISL_9324170	hCoV-19/Germany/BW-FR2851/2022	2022-01-24	Freiburg	Female	43	BA.1.17.2
EPI_ISL_9324171	hCoV-19/Germany/BW-FR2852/2022	2022-01-24	Freiburg	Male	32	BA.1.1.1
EPI_ISL_9324172	hCoV-19/Germany/BW-FR2853/2022	2022-01-24	Freiburg	Male	32	BA.1.17.2
EPI_ISL_9324173	hCoV-19/Germany/BW-FR2854/2022	2022-01-24	Freiburg	Male	50	BA.1.15
EPI_ISL_9324174	hCoV-19/Germany/BW-FR2855/2022	2022-01-24	Freiburg	Male	46	BA.1.17.2
EPI_ISL_9324175	hCoV-19/Germany/BW-FR2856/2022	2022-01-24	Freiburg	Female	35	BA.1.1
EPI_ISL_9324176	hCoV-19/Germany/BW-FR2857/2022	2022-01-24	Freiburg	Female	27	BA.1.17
EPI_ISL_9324177	hCoV-19/Germany/BW-FR2858/2022	2022-01-24	Freiburg	Female	56	BA.1.1
EPI_ISL_9324178	hCoV-19/Germany/BW-FR2859/2022	2022-01-24	Freiburg	Female	28	BA.1.1
EPI_ISL_9324179	hCoV-19/Germany/BW-FR2860/2022	2022-01-24	Freiburg	Female	22	BA.1.1
EPI_ISL_9324180	hCoV-19/Germany/BW-FR2861/2022	2022-01-24	Freiburg	Female	37	BA.1
EPI_ISL_9324181	hCoV-19/Germany/BW-FR2862/2022	2022-01-19	Freiburg	Male	8	BA.2
EPI_ISL_9324182	hCoV-19/Germany/BW-FR2863/2022	2022-01-20	Freiburg	unknown	32	BA.1
EPI_ISL_9324183	hCoV-19/Germany/BW-FR2865/2022	2022-01-21	Freiburg	Female	60	BA.1.1
EPI_ISL_9969795	hCoV-19/Germany/BW-FR2866/2022	2022-01-22	Freiburg	unknown	28	BA.1.1
EPI_ISL_9969796	hCoV-19/Germany/BW-FR2868/2022	2022-01-24	Freiburg	Male	50	BA.1.1.1
EPI_ISL_9969797	hCoV-19/Germany/BW-FR2869/2022	2022-01-24	Freiburg	Male	78	BA.1.1
EPI_ISL_9969798	hCoV-19/Germany/BW-FR2870/2022	2022-01-24	Freiburg	Female	42	BA.1.17.2
EPI_ISL_9969799	hCoV-19/Germany/BW-FR2871/2022	2022-01-24	Freiburg	Female	29	BA.1.1
EPI_ISL_9969800	hCoV-19/Germany/BW-FR2872/2022	2022-01-24	Freiburg	Female	31	BA.1.1
EPI_ISL_9969801	hCoV-19/Germany/BW-FR2874/2022	2022-01-25	Freiburg	Male	24	BA.1.1.14
EPI_ISL_9969802	hCoV-19/Germany/BW-FR2875/2022	2022-01-25	Freiburg	Female	55	BA.1.1.1
EPI_ISL_9969803	hCoV-19/Germany/BW-FR2876/2022	2022-01-26	Freiburg	Female	87	BA.1.1.1
EPI_ISL_9969804	hCoV-19/Germany/BW-FR2878/2022	2022-01-21	Freiburg	Male	49	BA.1.1
EPI_ISL_9969805	hCoV-19/Germany/BW-FR2879/2022	2022-01-23	Freiburg	unknown	51	BA.1.1.1
EPI_ISL_9969806	hCoV-19/Germany/BW-FR2880/2022	2022-01-23	Freiburg	unknown	1	BA.1
EPI_ISL_9969807	hCoV-19/Germany/BW-FR2881/2022	2022-01-23	Freiburg	Male	0	BA.1.1.15
EPI_ISL_9969808	hCoV-19/Germany/BW-FR2882/2022	2022-01-24	Freiburg	Male	43	BA.1.1
EPI_ISL_9969809	hCoV-19/Germany/BW-FR2883/2022	2022-01-25	Freiburg	unknown	46	BA.1.1.15
EPI_ISL_9969810	hCoV-19/Germany/BW-FR2884/2022	2022-01-25	Freiburg	Male	1	BA.1.1.11
EPI_ISL_9969811	hCoV-19/Germany/BW-FR2885/2022	2022-01-25	Freiburg	Female	55	BA.1
EPI_ISL_9969812	hCoV-19/Germany/BW-FR2896/2022	2022-01-25	Freiburg	Male	66	BA.1.1
EPI_ISL_9969813	hCoV-19/Germany/BW-FR2897/2022	2022-01-25	Freiburg	Male	23	BA.1
EPI_ISL_9969815	hCoV-19/Germany/BW-FR2898/2022	2022-01-26	Freiburg	Male	27	BA.1.1
EPI_ISL_9969816	hCoV-19/Germany/BW-FR2899/2022	2022-01-27	Freiburg	Male	43	BA.1.1
EPI_ISL_9969817	hCoV-19/Germany/BW-FR2900/2022	2022-01-27	Freiburg	unknown	32	BA.1
EPI_ISL_9969818	hCoV-19/Germany/BW-FR2901/2022	2022-01-28	Freiburg	Female	34	BA.1
EPI_ISL_9969822	hCoV-19/Germany/BW-FR2905/2022	2022-01-26	Freiburg	Female	4	BA.1.18
EPI_ISL_9969823	hCoV-19/Germany/BW-FR2906/2022	2022-01-26	Freiburg	unknown	0	BA.1.1.1
EPI_ISL_9969824	hCoV-19/Germany/BW-FR2907/2022	2022-01-27	Freiburg	unknown	13	BA.1.1
EPI_ISL_9969825	hCoV-19/Germany/BW-FR2908/2022	2022-01-27	Freiburg	Male	50	BA.1.1
EPI_ISL_9969826	hCoV-19/Germany/BW-FR2909/2022	2022-01-28	Freiburg	Male	42	BA.1.1
EPI_ISL_9969827	hCoV-19/Germany/BW-FR2910/2022	2022-01-28	Freiburg	Male	73	BA.1
EPI_ISL_9969828	hCoV-19/Germany/BW-FR2911/2022	2022-01-28	Freiburg	unknown	0	BA.1.1
EPI_ISL_9969829	hCoV-19/Germany/BW-FR2912/2022	2022-01-28	Freiburg	unknown	2	BA.1.1
EPI_ISL_9969830	hCoV-19/Germany/BW-FR2913/2022	2022-01-28	Freiburg	Female	0	BA.1.1
EPI_ISL_9969831	hCoV-19/Germany/BW-FR2914/2022	2022-01-28	Freiburg	Female	23	BA.1.1
EPI_ISL_9969832	hCoV-19/Germany/BW-FR2915/2022	2022-01-29	Freiburg	Female	87	BA.1.1
EPI_ISL_9969833	hCoV-19/Germany/BW-FR2916/2022	2022-01-29	Freiburg	Male	15	BA.1
EPI_ISL_9969834	hCoV-19/Germany/BW-FR2917/2022	2022-01-29	Freiburg	Male	45	BA.2.9
EPI_ISL_9969835	hCoV-19/Germany/BW-FR2918/2022	2022-01-29	Freiburg	Male	34	BA.1
EPI_ISL_9969836	hCoV-19/Germany/BW-FR2919/2022	2022-01-29	Freiburg	Female	16	BA.1.1
EPI_ISL_9969837	hCoV-19/Germany/BW-FR2920/2022	2022-01-29	Freiburg	Male	25	BA.2
EPI_ISL_9969838	hCoV-19/Germany/BW-FR2921/2022	2022-01-30	Freiburg	Female	34	BA.1.1.1
EPI_ISL_9969839	hCoV-19/Germany/BW-FR2922/2022	2022-01-30	Freiburg	Male	32	BA.2
EPI_ISL_10317961	hCoV-19/Germany/BW-FR2957/2022	2022-01-28	Freiburg	Female	0	BA.1.1
