# Supplementary material for: Total escape of SARS-CoV-2 from dual monoclonal antibody therapy in an immunocompromised patient
Source: Nat Commun. 2023 Apr 10;14:1999. doi: 10.1038/s41467-023-37591-w (PMC10085998; doi:10.1038/s41467-023-37591-w)
Supplement: Supplementary file 6 — Source Data [file 41467_2023_37591_MOESM6_ESM.xlsx]

## Sheet: Figure 3 d
	hours	B.1				AY.43 (d0)				AY.43 (d31)				AY.43 (d43)
	0:00:00	1	1	1	1	1	1	1	1	1	1	1	1	1	1	1	1
	24:00:00	6.57736	6.36732	5.07918	5.34062	4.30955	3.39549	4.36132	3.45154	4.29217	4.29885	4.76109	4.12764	4.14165	4.34062	4.14613	3.30103
	48:00:00	7.30955	7.10314	6.44605	6.32173	6.8662	6.23482	6.88616	6.74791	7.00852	6.1341	6.83326	6.7848	6.1815	5.25527	6.04139	6.0286
	72:00:00	6.42416	6.18572	6.93579	6.65609	7.17897	7.12325	7.07182	7.08978	7.07821	6.97264	7.04516	7.06626	6.95154	6.52461	6.89967	6.71568

## Sheet: Figure 3 e
	hours	B.1				Delta (d0)				Delta (d31)				Delta (d43)
	0:00:00	1	1	1	1	1	1	1	1	1	1	1	1	1	1	1	1
	24:00:00	4.95328	4.70547	5.96826	5.8678	5.51542	4.50259	3.83081	4.98	5.68792	4.90845	3.99114	4.96369	4.87034	2.96214	4.07479	4.48564
	48:00:00	7.69862	7.51671	7.77718	8.0969	7.20662	6.7242	5.86328	6.54247	7.26686	6.54531	5.77815	6.77718	6.98396	5.95691	5.9799	5.91829
	72:00:00	7.90739	7.5352	7.41368	7.76109	7.0207	6.81954	6.12057	6.46214	7.00827	6.46214	6.17605	6.29885	7.00173	6.42867	5.41368	5.94471

## Sheet: Figure 3 f
	nM ACE2	Delta (d31)			B.1			Delta (d0)
	62.5							0.347025	0.411689	0.317	0.452
	125				0.463888	0.387		0.668	0.568	0.634	0.604945
	250	0.19872	0.237333	0.287	0.500522	0.57923	0.487	0.813	0.751892
	375	0.373333	0.326667	0.381	0.595368	0.711696	0.721	0.817	0.785008	0.713
	500	0.450667	0.326667	0.412	0.832529	0.673164	0.741	0.852	0.877283	0.828059
	750	0.481333	0.461333	0.412	0.821001	0.834047		0.885265	0.90405
	1000	0.531	0.6195	0.583	0.779747	0.856361	0.821	0.85599	0.937441
	1500	0.637333	0.650667	0.565	0.887907	0.97837	0.943	0.987	0.958274	0.887
	2000	0.773	0.696	0.712	0.886699	0.944742	0.911	0.997	0.890461	0.93417

## Sheet: Figure 4 a
	B.1	Delta (d0)	Delta (d31)	Delta (d43)
	0.1916	0.2882	0.4089	0.3697
	0.2593	0.2176	0.2212	0.2423
	0.6962	0.1808	0.2456	0.2467

## Sheet: Figure 4 b
	B.1	Delta (d0)	Delta (d31)	Delta (d43)
	0.2567	0.4473	10	10
	0.01669	0.01614	10	10
	0.09224	0.0301	10	10

## Sheet: Figure 4 c
	B.1	Delta (d0)	Delta (d31)	Delta (d43)
	0.0244	0.005255	0.2921	0.7687
	0.00181	0.001184	0.282	0.2766
	0.01281	0.002689	0.2992	0.3773

## Sheet: Figure 4 d
	day	mock								Sotrovimab								Casirivimab								Imdevimab
	0	100	100	100	100	100				100	100	100	100	100	100	100		100	100	100	100	100	100	100	100	100	100	100	100	100	100	100	100
	1	100	104	100	99	100				105	98	100	100	100	99	100		99	101	100	101	99	100	99	102	103	100	102	99	98	100	99	100
	2	99	105	100	101	100				102	97	100	100	100	101	100		103	102	100	99	101	100	101	98	103	101	103	101	102	100	101	100
	3	96	95	94	99	102				104	96	94	101	101	102	102		101	104	101	101	102	102	102	102	105	102	105	103	104	92	103	102
	4	88	83	86	89	95				101	93	85	101	100	99	100		96	101	99	98	101	99	102	101	103	100	102	101	100	85	99	98
	5	85	79	74	80	86				100	94	76	101	99	100	89		98	102	98	98	102	92	101	94	104	99	102	103	104	77	100	100
	6	82			75	80				95	89	72	101	98	98	92		104	100	98	97	101	88	101	87	103	99	102	101	105	73	96	100
	7	76				76				97	86		101	99	99	95		101	92	98	99	101	90	101	92	105	102	104	104	101		97	100
	8	70				75				98	87		102	99	99	97		98	94	98	99	104	95	101	95	104	99	102	102	103		97	101
	9									99	92		103	98	99	95		98	98	99	97	104	94	102	96	104	98	100	102	105		98	100
	10									100	94		102	99	100	96		98	100	99	95	100	96	101	96	105	100	100	103	104		99	101
	11									100	92		104	98	99	95		96	97	99	96	101	95	102	94	103	98	100	105	102		96	99
	12									101	92		103	100	100	96		97	97	98	99	101	96	102	97	103	97	102	104	104		96	99
	13									101	86		104	101	100	98		106	100	100	97	102	95	102	97	103	96	102	104	106		97	100
	14									102	95		105	101	102	100		96	102	100	98	104	96	102	99	102	96	102	107	107		99	103
	SEX	female	female	female	female	female				female	female	female	female	female	female	female		female	female	female	female	female	female	female	female	female	female	female	female	female	female	female	female
	AGE	24	26	27	27	20				26	26	27	27	20	20	20		26	24	27	27	22	21	21	21	24	26	26	24	24	24	22	22

## Sheet: Figure 4 e
	day	mock	Sotrovimab	Casirivimab	Imdevimab
	8	1
	8	1
	6	1			1
	5	1
	5	1
	7		1
	14		0	0
	14		0	0	0
	14		0	0	0
	14		0	0	0
	14		0	0	0
	14		0	0	0
	14			0	0
	14			0	0
			0	survival
			1	death

## Sheet: Figure 4 f
	day	mock									Sotrovimab									Casirivimab									Imdevimab
	0	100	100	100	100	100					100	100	100	100	100	100	100			100	100	100	100	100	100	100	100	100	100	100	100	100	100	100	100	100
	1	100	104	100	100	99					101	100	100	100	100	99	100			100	103	104	99	99	101	100	101	100	100	102	100	100	101	100	100	100
	2	97	105	100	100	101					100	98	100	100	100	101	100			98	104	105	101	101	99	100	99	100	99	105	99	100	99	100	100	100
	3	93	101	100	93	98					101	98	104	103	99	102	98			97	95	103	93	100	95	100	94	92	92	101	95	94	93	94	94	94
	4	85	90	92	84	87					100	95	101	102	100	104	97			87	86	90	82	95	87	96	88	87	85	89	85	83	86	85	84	86
	5	81	87	83	78	77					99	95	99	103	94	102	97			83	85	88	75	85	76	86	79	77	81	87	83	76	77	74	74	79
	6	78	81	76	73	72					98	85	95	100	91	99	97			79	82	83		77	71	79	75	71	77	83	78	71	73
	7	74	77								99	85	98	99	94	101	97			76	77	78				76			74	79	73
	8		73								102	92	96	100	95	102	98			72	71					72				72
	9										103	93	96	100	96	102	98
	10										104	94	95	100	97	101	97
	11										99	94	92	98	97	101	98
	12										99	95	94	98	97	102	98
	13										101	95	95	98	98	101	99
	14										101	94	94	97	98	103	102
	SEX	female	female	female	female	female					female	female	female	female	female	female	female			female	female	female	female	female	female	female	female	female	female	female	female	female	female	female	female	female
	AGE (weeks)	24	26	27	27	20					24	26	27	27	20	20	20			24	26	26	27	27	22	21	21	21	24	26	26	22	22	22	22	22
																																		congrats you found an easteregg ฅ^•ﻌ•^ฅ

## Sheet: Figure 4 g
	day	mock	Sotrovimab	Casirivimab	Imdevimab
	6	1
	6	1
	6	1
	7	1
	8	1
	14		0
	14		0
	14		0
	14		0
	14		0
	14		0
	14		0
	5			1
	6			1
	6			1
	6			1
	6			1
	7			1
	8			1
	8			1
	8			1
	5				1
	5				1
	5				1
	6				1
	6				1
	7				1
	7				1
	8				1
			0	survival
			1	death

[truncated: 26 more sheets: Figure 5 a, Figure 5 b, Figure 5 c, Figure 5 d, Figure 5 e, Figure 5 f, Figure 5 g, Figure 5 h, Figure 5 i, Figure 5 j, Figure 5 k, Figure 5 l, Figure 5 m, Supplementary figure 2 a, Supplementary figure 3 a, Supplementary figure 3 b, Supplementary figure 3 c, Supplementary figure 6 a, Supplementary figure 6 b, Supplementary figure 6 c …]
